# Supplementary material for: Effect of Solvent on Fluorescence Emission from Polyethylene Glycol-Coated Graphene Quantum Dots under Blue Light Illumination
Source: Nanomaterials (Basel). 2021 May 24;11(6):1383. doi: 10.3390/nano11061383 (PMC8225077; doi:10.3390/nano11061383)
Supplement: Supplementary file 1 [file nanomaterials-11-01383-s001.zip]

Archive with 1 entries (1 files):
- nanomaterials-1211615-supplementary.pdf
